# Supplementary material for: Size Distribution and Metal Concentrations of Particulate Matter (PM) Sourced from Fireworks Shows in the Indoor Air of Wedding Halls in Bursa, Türkiye
Source: Toxics. 2026 Apr 28;14(5):377. doi: 10.3390/toxics14050377 (PMC13211617; doi:10.3390/toxics14050377)
Supplement: Supplementary file 1 [file toxics-14-00377-s001.zip]

Archive with 1 entries (1 files):
- toxics-4198406-supplementary.pdf
